# Supplementary material for: A Fast and Powerful Empirical Bayes Method for Genome-Wide Association Studies
Source: Animals (Basel). 2019 May 31;9(6):305. doi: 10.3390/ani9060305 (PMC6616871; doi:10.3390/ani9060305)
Supplement: Supplementary file 1 [file animals-09-00305-s001.zip]

Archive with 4 entries (4 files):
- File S1.zip
- Table S1.docx
- Table S2.docx
- Table S3.docx
